# Supplementary material for: The retromer and retriever systems are conserved and differentially expanded in parabasalids
Source: J Cell Sci. 2024 Jul 12;137(13):jcs261949. doi: 10.1242/jcs.261949 (PMC11267458; doi:10.1242/jcs.261949)
Supplement: Table S1. List of genomic databases for Parabasalids and Anaeramoeba subjected in this study. [file joces-137-261949-TableS1.xlsx]

## Sheet: Genome sources
Sheet 1: List of genomic databases for Parabasalids and Anaeramoeba subjected in this study.
Accession number source	Organisms
NCBI, T. vaginalis G3, Carlton et al., 2007	Trichomonas vaginalis
SRX2052872, Handrich et al., 2019	Trichomonas gallinae
SRX2052871, Handrich et al., 2019	Trichomonas tenax
SRX2052873, Handrich et al., 2019	Pentatrichomonas hominis
PRJNA284312,Handrich et al., 2019	Dientamoeba fragilis
NCBI, ASM183968v1, Benchimol et al., 2017	Tritrichomonas foetus
NCBI, ASM2018611v1, Palmieri et al., 2021	Histomonas meleagridis
Figshare, supplementary data, Stairs et al., 2021	Anaeramoeba ignava
Figshare, supplementary data, Stairs et al., 2021	Anaeramoeba flamelloides
