# Supplementary material for: The retromer and retriever systems are conserved and differentially expanded in parabasalids
Source: J Cell Sci. 2024 Jul 12;137(13):jcs261949. doi: 10.1242/jcs.261949 (PMC11267458; doi:10.1242/jcs.261949)
Supplement: Table S2. List with identification numbers for all the identified Retromer complex proteins and its cargoes from Homology searches. [file joces-137-261949-TableS2.xlsx]

## Sheet: Retromer complex
Sheet 2: List with identification numbers for all the identified Retromer complex proteins and its cargoes from Homology searches.
		RETROMER PROTEINS				RETROMER CARGO
	ORGANISM	VPS26A/B	VPS29	VPS35		CIMPR	KEX2	DPAP	VPS10
									Completely absent in this group
Trichomonadida	T. vaginalis	XP_001306759.1, TVAGG3_1002940, TVAG_177370	XP_001583400.1, TVAGG3_0508940, TVAG_378930	XP_001309716.1, TVAGG3_0233680, TVAG_216890		XP_001306754.1	XP_001579509.1	XP_001321097.1
		XP_001324499.1, TVAGG3_0227810, TVAG_160820	XP_001317340.1, TVAGG3_0214340, TVAG_108510	XP_001326007.1, TVAGG3_0073810, TVAG_468000		XP_001326354.1	XP_001319004.1
		XP_001323994.1, TVAGG3_0040180, TVAG_106660	XP_001318722.1, TVAGG3_0005190, TVAG_257380	XP_001582388.1, TVAGG3_0998820, TVAG_198400		XP_001323394.1	XP_001307634.1
		XP_001301737.1, TVAGG3_0570460, TVAG_181550				XP_001582287.1	XP_001315804.1
		XP_001314159.1, TVAGG3_0592740, TVAG_344850				XP_001328068.1	XP_001309091.1
		XP_001312631.1, TVAGG3_1049830, TVAG_468720				XP_001324623.1
	T. gallinae	k32_R833132.p1	k32_S313246.p1	k32_J868565.p1		k32_J879698.p1	k32_S33741.p1
		k32_R838251.p1	k32_R832888.p1	k32_S715911.p1		k64_S103032.p1	k32_S144052.p1
		k48_S313845.p1	k64_S261373.p1	k48_S164823.p1		k32_S202988.p1	k48_S166143.p1
		k48_S8326.p1				k64_S559477.p1	k32_S352037.p1
		k32_S395706.p1				k32_S382409.p1	k48_S533220.p1
						k48_S518589.p1
	T. tenax	k64_S155033.p1	k48_S118997.p1	k64_S52545.p1		k64_R262095.p1	k48_S233143.p1	k64_S188828.p1
		k64_S193006.p1	k64_S207302.p1	k48_S102357.p1		k64_S185057.p1	k48_S266845.p1	k32_J421006.p1
		k64_S24090.p1	k64_S225947.p1	k32_S398440.p1		k32_R412202.p1	k64_S260077.p1
		k64_S143854.p1				k64_R262147.p1	k32_S298961.p1
		k48_S27161.p1				k48_S331378.p1	k64_S205969.p1
						k32_S256881.p1
						k48_S319786.p1
	P. hominis	k64_S386469.p1	k64_S322867.p1	k32_S865457.p1		k48_S698261.p1	k48_S395191.p1	k64_S514890.p1
		k64_S242295.p1	k32_S555107.p1	k32_S711456.p1		k64_S536557.p1	k64_S197877.p1
		k64_S22571.p1	k64_S535680.p1	k32_S429467.p1		k32_S507864.p1	k48_S572733.p1
		k48_S121007.p1	k64_S244469.p1	k32_S212284.p1		k32_R868106.p1	k48_S576042.p1
		k32_S565058.p1	k48_S575317.p1	k32_S65834.p1		k32_S181150.p1
			k32_S502605.p1			k48_S78133.p1
			k32_S343479.p1			k32_S694219.p1
Tritrichomonadida	D. fragilis	k32_S1306021.p1	k32_R2168398.p1	k32_R2167086.p1		k48_R1447332.p1	k32_S157722.p1	k32_R2181579.p1
		k48_S791037.p1	k32_S1582385.p2	k32_J2332213.p1		k48_R1447162.p1	k48_S642559.p1	k48_S1441892.p1
		k32_S1650536.p2	k32_S387597.p1			k64_S818112.p1	k48_R1452676.p1	k32_S632480.p1
		k48_R1448468.p2				k48_S398560.p1	k32_S97549.p1	k48_S1394183.p1
		>769...846__Dientamoeba_fragilis__k48_J1531145 :MFSLFRKDPQIDIKIDGNPELKKKIRRIQKQDIPIYGQNETVQGTISVVPPEGKTISHQG VNLKLFGEFRNEKGEVLSRFFVRSQFLTPAGVLSQPINTEFKFDHLSFPTSSYYGTSVNV YYGVEVVIVHRISDFIIQKPFDVLIFSPAQKDEPIHNEVGIKNVLHIEFVFPKSWYDVEE TVCGAAYFILVKLRIVHMSVSVYRNEIYEDNNTYFKTKTVLKTYEIMDGAPVRGDNIPIR LYMGDSDIWSYTKFRDSPLRVEQFLRVQLIDENGKKYFKRMKINFDRFESE				k48_J1533366.p1		k32_S257569.p1
	T. foetus	OHT10860.1	OHS98973.1	OHT15120.1		OHS98268.1	OHT08632.1	OHT10018.1
		OHT17576.1	OHT06932.1	OHT06048.1		OHT02955.1	OHT04948.1	OHT09736.1
		OHS97357.1	OHT11590.1	OHT10130.1		OHT17154.1	OHT04136.1
		OHT15175.1	OHT07647.1			OHT16830.1	OHT09425.1
		OHT09776.1				OHT17573.1	OHS95190.1
		OHS93061.1				OHS97764.1
		OHT08847.1				OHT14073.1
	H. meleagridis	KAH0802269.1	KAH0807058.1	KAH0805247.1		KAH0793087.1	KAH0801065.1	KAH0798538.1
		KAH0798479.1	KAH0798704.1			KAH0786978.	KAH0803807.1	KAH0805089.1
		KAH0803480.1	KAH0803677.1			KAH0794263.1	KAH0805338.1
		KAH0806005.1				KAH0790482.1	KAH0796970.1
		KAH0794993.1				KAH0790860.1	KAH0806462.1
		KAH0786321.1				KAH0798958.1
Anaeramoeba	A.ignava	Anaeramoba_ignava|a3011_67.p1	Anaeramoba_ignava|a105612_25.p1	Anaeramoba_ignava|a219186_134.p1		Anaeramoba_ignava_c21890_g1_i2.p1	Anaeramoba_ignava|a221044_25.p1	Anaeramoba_ignava|a220601_9.p1
		Anaeramoba_ignava|a616335_10.p1	Anaeramoba_ignava|a347630_12.p1	Anaeramoba_ignava|a348284_6.p1				Anaeramoba_ignava|a220828_44.p1
		Anaeramoba_ignava|a609624_4.p1	Anaeramoba_ignava|a92987_13.p2	Anaeramoba_ignava|a613349_10.p1
		Anaeramoba_ignava|a227290_6.p1		Anaeramoba_ignava|c19474_g1_i1.p2
		Anaeramoba_ignava|a479480_21.p1
		Anaeramoba_ignava|a11987_10.p1
