# Supplementary material for: The retromer and retriever systems are conserved and differentially expanded in parabasalids
Source: J Cell Sci. 2024 Jul 12;137(13):jcs261949. doi: 10.1242/jcs.261949 (PMC11267458; doi:10.1242/jcs.261949)
Supplement: Table S3. List with identification numbers for all the identified Retriever complex proteins and its cargoes. [file joces-137-261949-TableS3.xlsx]

## Sheet: Retriever complex
Sheet 3: List with identification numbers for all the identified Retriever complex proteins and its cargoes.
		RETRIEVER PROTEINS			RETRIEVER CARGO
	ORGANISM	VPS26C/DSCR3	VPS35L		LDLR-like protein	a5b1 integrin
Trichomonadida	T. vaginalis	XP_001299315.1, TVAGG3_0690850, TVAG_332210	XP_001579972.1, TVAGG3_0561390, TVAG_246640		XP_001582633.1
		XP_001579380.1, TVAGG3_0336870, TVAG_045960	XP_001315024.1, TVAGG3_0442530, TVAG_008090		XP_001329088.1
					XP_001315556.1
					XP_001318581.1
					XP_001318510.1
	T. gallinae	k48_S376394.p1	k32_R833587.p1		k32_S19763.p1
					k48_S245127.p1
					k48_S65000.p1
	T. tenax	k64_S260783.p1	k32_S300755.p1		k64_S7010.p1
					k64_S207203.p1
					k64_S221012.p1
					k48_S169252.p1
					k32_S389894.p1
	P. hominis	k64_S127869.p1	k48_S473759.p1		k48_S603962.p1
		k48_S391028.p1	k32_J893133.p1		k48_S393796.p1
			k32_S511764.p2		k64_S197807.p1
			k32_J893133.p3		k48_S31982.p1
			k32_S40759.p1		k64_S173393.p1
Tritrichomonadida	D. fragilis	k48_S539771.p1	k32_R2172355.p1		k32_R2171568.p1
					k48_S1378222.p1
					k64_R825566.p1
					k32_J2322014.p1
					k32_J2290444.p1
	T. foetus	OHS97359.1	OHS96304.1		OHT03180.1
					OHT14549.1
					OHT01563.1
					OHS94888.1
					OHT08510.1
	H. meleagridis	KAH0801010.1	KAH0805599.1		KAH0806970.1
		KAH0799338.1	KAH0803681.1		KAH0805849.1
					KAH0802011.1
					KAH0801581.1
					KAH0801196.1
					Corrective analysis in A. flamelloides
Anaeramoeba	A.ignava	Anaeramoba_ignava|a97782_53.p1	Anaeramoba_ignava|a607609_63.p1		Anaeramoba_flamelloidesa1063980_48.p1
					Anaeramoba_flamelloidesc38349_g1_i2.p1
					Anaeramoba_flamelloidesa84895_25.p1
					Anaeramoba_flamelloidesc27972_g1_i2.p1
					Anaeramoba_flamelloidesc80507_g1_i1.p1
