# Supplementary material for: The retromer and retriever systems are conserved and differentially expanded in parabasalids
Source: J Cell Sci. 2024 Jul 12;137(13):jcs261949. doi: 10.1242/jcs.261949 (PMC11267458; doi:10.1242/jcs.261949)
Supplement: Table S4. List of all the identified CCC complex proteins in this study [file joces-137-261949-TableS4.xlsx]

## Sheet: CCC complex
Sheet 4: List of all the identified CCC complex proteins in this study
		COMMD PROTEINS										CCDC
Taxa	ORGANISM	COMMD1	COMMD2	COMMD3	COMMD4	COMMD5	COMMD6	COMMD7	COMMD8	COMMD9	COMMD10	CCDC22	CCDC93	DENND10
Trichomonadida	T. vaginalis		XP_001304865.1	XP_001322177.1	XP_001319041.1	XP_001322150.1	XP_001580058.1	XP_001579130.1	XP_001330754.1	XP_001330265.1	XP_001303457.1	XP_001321323.1	XP_001582695.1	XP_001311614.1
	T. gallinae			k32_S220061.p1	>1...480__Trichomonas_gallinae__k64_S424512 MLFKFLGNSDAPDWVLSEMNTLSLVSSVRIKFILLQIYNIIIGAQVNHDNINMHLQDAKL SDGQKRSLLALLSYIVENAVRFDVEPEDLAQELTQLGAPHSHASTINRFYKEYRRNLRKV FKQNFIQFAKPELIEHRAEIILKSKNGQPEPHSAMHVRFQ	k32_S786486.p1					k32_S824853.p1		>30...563__Trichomonas_gallinae__k64_S210777 INRLLLSAGYFRVRMSDLDDFDKIAGGLAWCLKASSVDVDINIFFKEKPNVGEKVRISES ICEGLRLAKCPLGLKPHQIQGLDFPYLFPIFQWLVKNVIEVRNEFGDFQHSFAEFSFKNQ YSELPADITAHKNSIRSTTNIRQMEKFFPPRRFYKRSAWNEALPEIKQIETTLLEYGK
	T. tenax		k64_S170575.p1	k64_S180954.p1	k32_S105704.p1			k64_S155418.p1		k64_S12363.p1	k64_S197400.p1	k64_S198741.p1	k32_R412940.p1	k48_S76.p1
	P. hominis		k48_S398342.p1	k48_S154778.p1	k48_S46563.p1		k64_S75589.p1	k64_S464482.p1	k48_S150889.p1	k64_S426944.p1	k32_S865391.p1	k32_S480379.p1	k48_S385185.p1	k48_S659936.p1
			k64_S167797.p1	k64_S52689.p1	k64_S216106.p1			k32_S313943.p1	k64_S489643.p1	k48_S83865.p1	k64_S381227.p1	k32_S435822.p1	k48_S550716.p1	k32_S749700.p1
														k48_S442734.p1
Tritrichomonadida	D. fragilis		k32_R2171110.p1	k48_R1450118.p2	k48_R1454902.p4	k48_S222014.p2	>355...552__Dientamoeba_fragilis__k48_S388948 LENRCIYYSLDWEIGLNVGSKGGDQSPVPFISMILSGISADGSISRHPVKLTVPQFNDFM QNVQRM	k32_R2169675.p1	k32_S786486.p1	k32_R2175056.p2	k64_R821934.p1	k48_R1451846.p1	k32_R2174113.p1	k32_R2171413.p1
												k64_J849565.p1
	T. foetus		OHS94552.1	OHT11816.1	OHT05914.1	>33833...34081__Tritrichomonas_foetus__MLAK01000451.1 SSKSLVRPISESKIIEGPRPSSLTW		OHT13317.1	OHT01608.1	OHT13591.1	OHS98348.1	OHT10999.1	OHT03386.1	OHT00485.1
													OHT17450.1
													>14796...15332__Tritrichomonas_foetus__MLAK01000828.1 EIMRLLLSAGYFRVRMPDLDDFDKVAGGLAWALKSSSVDVDVDIFFKEKPNIGEKIKISE SICAGLVKSKCPFPLAAYQIQGLDFPKLFPIIQWLVKLVIATRNEFGDFQRSYAEFAFNN RYANLPSDVLIQEHSHASRSNIRDVERFFPPKRMYKRSDWDSSKPELKQIETTLLEYGR
	H. meleagridis		KAH0803109.1	KAH0807049.1	KAH0802376.1		KAH0799093.1	KAH0796116.1	KAH0803406.1	KAH0799638.1	KAH0801236.1	KAH0801152.1	KAH0803329.1	KAH0799739.1
			KAH0805945.1					KAH0801339.1			KAH0797903.1
Anaeramoeba	A. ignava	Anaeramoba_ignava|a488713_21.p1	>1...588__Anaeroamoeba_ignava Anaeramoba_ignava|a608311_25.p1 MVSILTQQQINELSFLKSIPVEFGKEFVNITMKFILGNPKPRVLLKAAEKLQVDIEVIQK CIESITYLYTQSSKTLISKEEFGDFLKVIQIEEELRIYMIDQYEQQNSPIRKFLNKMTFE LPYLKTMEWRLDVQLASRKLREQFQPYYIIRITTSDDKIFTMYCDFHELKEITDQLERAL SEIRSQHFQRIHRYIK	Anaeramoba_ignava|a263_37.p2	>1...585__Anaeroamoeba_ignava__Anaeramoba_ignava|a94173_6.p1 MKFKFCGGLDAPDWLLAEIMTLSKMSSVKMKLLCVEVIHRILKQDTSYEKITKMTSNLEN ESDVKGAVAALHFILSSSAKFDVEPNIVSTELQQLGLPKEHCESLIRPYREQKEAIQAKF VEESLRLTKVKNVEWRSDYIISANKTEVQKPVIQLKLDLTDFSENSQNTKKISFEINDEK FKLLLNDLNEAKDLM	Anaeramoba_ignava|a354997_16.p1		>58...669__Anaeroamoeba_ignava__Anaeramoba_ignava|a485548_35.p1 KFHFTDTTLDSQMNVDMSRIAKMSNETIEEIVSCATKILTNDLDETTLDNELKRISEETK MTVEMITSPFRGILYFLHMAIQKNLSPNLLKADLDQFGIPEEKAIIITEKWKENFIELSR SAAQKSLDVNKLVDMDWRFGVTSSTSEIEQLGTTFLQMKLVIENETNLNVHMELDLPQFY SFLKEMQKANTNLQ		>49...381__Anaeroamoeba_ignava__Anaeramoba_ignava|a93624_27.p1 LFPQDFHAKLKLLLSKIIAENLPSWKNRAFSKRITLPKLVDFDWSLNIISSSQKSSHSSI PTILLELKIQDPPTKTDLMPNVRTIHVELTRESLGAVLDGLGKINEQLTSV	Anaeramoba_ignava|a218747_27.p1	>1000...1881__Anaeroamoeba_ignava__Anaeramoba_ignava|a608830_84.p1 HQEEVSEIQTKIKDYTDKTAQIENETRNYLDMLIRFEKQLEEMNKTIEDLEKEYQVRKRI QDFLPNHEENIQILQQNIQSSQSKILNLAGQWEKHRLQLLEKYRNRKKLASSQNEMWKGR LEEIKELREDSKTLSQTIQQRNTFYTQLLTEFKKLPKKSYRTNYTKQIFDIVKNVKKQKG DIDKVLLETHDLRKEINRLNGALSRSHLLADEMIYPMAEKDDLGTGAKQVYFLFDKMHKL FETIIQDIQQRGKTSNEIRNLEIEVDNLKRKDATTSLKKISKDLSQMQSGNTEL	>37...1236__Anaeroamoeba_ignava__Anaeramoba_ignava|a895_42.p1 ELDETEIKYNQIIDMLLAAGYFRARIQGLSQLDKIIGGMAWCLTYANIDVDSKVVFHQEA KIGEKIKLGEEIEKALKQMRCPFPLQSFQISGLDTEAIFPVIQWLVRQVLEIREETGDII KQFSIHQFHNNYSLPSDTNFDQSFPKSQIHFSSTQSRYKPQRKFRRILKSNPSPEMRIQS TLLEYGSHFKTIAKNEKTKQEHSKSSDFAKKLVAMQTSKETINENEKQQKEVQEMMNKLS EIESDTNKISAKTLGNIVGIRSQEIYQLSSEYTKETENLGIFDKKQQELLQEAHERKVSK MNEQIEKIKEKALSVKKNREEAQEKLDSMKEQ…	Anaeramoba_ignava|a193_15.p1
	A. flamelloides	Anaeramoba_flamelloidesa334974_40.p1	Anaeramoba_flamelloidesa1077183_46.p1	Anaeramoba_flamelloidesa1064600_36.p1	Anaeramoba_flamelloidesa348070_32.p1		Anaeramoba_flamelloidesa98512_26.p1	Anaeramoba_flamelloidesa332211_14.p1	Anaeramoba_flamelloidesc39634_g1_i2.p1	Anaeramoba_flamelloidesc37045_g1_i1.p1	Anaeramoba_flamelloidesc81624_g1_i1.p1	Anaeramoba_flamelloidesc26131_g1_i1.p1	Anaeramoba_flamelloidesc30270_g1_i1.p1	Anaeramoba_flamelloidesa329905_15.p1
									Anaeramoba_flamelloidesa575963_28.p1		Anaeramoba_flamelloidesc23948_g1_i1.p1		Anaeramoba_flamelloidesc91777_g1_i1.p1	Anaeramoba_flamelloidesa605847_23.p1
