# Supplementary material for: The retromer and retriever systems are conserved and differentially expanded in parabasalids
Source: J Cell Sci. 2024 Jul 12;137(13):jcs261949. doi: 10.1242/jcs.261949 (PMC11267458; doi:10.1242/jcs.261949)
Supplement: Table S5. List of all the identified WASH complex proteins. [file joces-137-261949-TableS5.xlsx]

## Sheet: WASH complex
Sheet 5: List of all the identified WASH complex proteins.
WASH COMPLEX PARALOGS	ORGANISM	QUERY	FORWARD HIT e-value	IPS or HHPRED/HMMER	WASH HOMOLOG	Reverse Blast query hit	Protein translation if hit from genome
WASH1
XP_001579713.1	T. vaginalis	WASHC1_HUMAN_NP_001365019.1	2.61407e-13	YES	WASH1	WASHC1_HUMAN_NP_001365019.1
k32_S712506.p1	T. gallinae	WASHC1_HUMAN_NP_001365019.2	1.27473e-14	YES	WASH1	WASHC1_HUMAN_NP_001365019.1
k64_S260793.p1	T.tenax	WASHC1_HUMAN_NP_001365019.3	5.28512e-16	YES	WASH1	WASHC1_HUMAN_NP_001365019.1
k48_S611546.p1	P.hominis	WASHC1_HUMAN_NP_001365019.4	2.67833e-17	YES	WASH1	WASHC1_HUMAN_NP_001365019.1
k48_S521576.p1	P.hominis	WASHC1_HUMAN_NP_001365019.5	4.34771e-15	YES	WASH1	WASHC1_HUMAN_NP_001365019.1
k32_R2163520.p1	D. fragilis	WASHC1_HUMAN_NP_001365019.6	4.00784e-16	YES	WASH1	WASHC1_HUMAN_NP_001365019.1
Anaeramoba_ignava|c21240_g1_i1.p1	A.ignava	WASHC1_HUMAN_NP_001365019.7	4.81133e-24	YES	WASH1	WASHC1_HUMAN_NP_001365019.1
OHS98133.1	T. foetus	WASHC1_HUMAN_NP_001365019.8	5.07519e-06	YES	WASH1	WASHC1_HUMAN_NP_001365019.1
KAH0797085.1	H.melegridis	WASHC1_HUMAN_NP_001365019.9	9.64276e-12	YES	WASH1	WASHC1_HUMAN_NP_001365019.1
FAM21
XP_001317777.1	T. vaginalis	WASHC2_HUMAN_NP_056077.2	1.00e-59	YES	WASH2 or FAM21	WASHC2_HUMAN_NP_056077.2
k32_S723493.p1	T.gallinae	WASHC2_HUMAN_NP_056077.2	2.73628e-13	YES	WASH2 or FAM21	WASHC2_HUMAN_NP_056077.2
k64_S107553.p1	T.tenax	WASHC2_HUMAN_NP_056077.2	2.66008e-14	YES	WASH2 or FAM21	WASHC2_HUMAN_NP_056077.2
k48_S630385.p1	P.hominis	WASHC2_HUMAN_NP_056077.2	2.40278e-13	YES	WASH2 or FAM21	WASHC2_HUMAN_NP_056077.2
k32_S269718.p1	P.hominis	WASHC2_HUMAN_NP_056077.2	2.80525e-13	YES	WASH2 or FAM21	WASHC2_HUMAN_NP_056077.2
k32_R2167291.p1	D.fragilis	WASHC2_HUMAN_NP_056077.2	1.00265e-12	YES	WASH2 or FAM21	WASHC2_HUMAN_NP_056077.2
Anaeramoba_ignava|a518_66.p1	A.ignava	WASHC2_HUMAN_NP_056077.2	6.30816e-18	YES	WASH2 or FAM22	WASHC2_HUMAN_NP_056077.2
OHT14635.1	T.foetus	WASHC2_HUMAN_NP_056077.2	2.42912e-13	YES	WASH2 or FAM21	WASHC2_HUMAN_NP_056077.2
KAH0802406.1	H.melegridis	WASHC2_HUMAN_NP_056077.2	2.42091e-10	YES	WASH2 or FAM21	WASHC2_HUMAN_NP_056077.2
Anaeramoba_flamelloidesa1055005_46.p1	A.flamelloides	WASHC2_HUMAN_NP_056077.2	3.05789e-21	YES	WASH2 or FAM21	WASHC2_HUMAN_NP_056077.2
CCDC53
XP_001311242.1	T.vaginalis	WASHC3_HUMAN_NP_057137.1	2.84368e-13	YES	WASH3 or CCDC53	WASHC3_HUMAN_NP_057137.1
k32_S282203.p1	T.gallinae	WASHC3_HUMAN_NP_057137.1	5.89273e-15	YES	WASH3 or CCDC53	WASHC3_HUMAN_NP_057137.1
k64_S19410.p1	T.tenax	WASHC3_HUMAN_NP_057137.1	1.02282e-13	YES	WASH3 or CCDC53	WASHC3_HUMAN_NP_057137.1
k48_S26862.p1	P.hominis	WASHC3_HUMAN_NP_057137.1	4.36809e-22	YES	WASH3 or CCDC53	WASHC3_HUMAN_NP_057137.1
k32_S525740.p1	P.homins	WASHC3_HUMAN_NP_057137.1	4.49603e-13	YES	WASH3 or CCDC53	WASHC3_HUMAN_NP_057137.1
k48_S86061.p1	D.fragilis	WASHC3_HUMAN_NP_057137.1	2.37248e-20	YES	WASH3 or CCDC53	WASHC3_HUMAN_NP_057137.1
Anaeramoba_ignava|a91634_29.p1	A.ignava	WASHC3_HUMAN_NP_057137.1	3.01275e-29	YES	WASH3 or CCDC53	WASHC3_HUMAN_NP_057137.1
OHT12346.1	T.foetus	WASHC3_HUMAN_NP_057137.1	1.89384e-06	YES	WASH3 or CCDC53	WASHC3_HUMAN_NP_057137.1
KAH0801628.1	H.melegridis	WASHC3_HUMAN_NP_057137.1	1.52298e-23	YES	WASH3 or CCDC53	WASHC3_HUMAN_NP_057137.1
KAH0806118.1	H.melegridis	WASHC3_HUMAN_NP_057137.1	1.26804e-22	YES	WASH3 or CCDC53	WASHC3_HUMAN_NP_057137.1
SWIP
XP_001310610.1	T.vaginalis	WASHC4_HUMAN_AAI43374.1	6.17856e-139	YES	WASH4 or KIAA1033 or SWIP	WASHC4_HUMAN_AAI43374.1
k64_S379316	T.gallinae	WASHC4_HUMAN_AAI43374.1	8.41367e-132	YES	WASH4 or KIAA1033 or SWIP	WASHC4_HUMAN_AAI43374.1	Translation: MESSATPQQATSETTTVWEFLFPEVKKETAKATQNVREDLSSFLLNYSKGLDDLYQAIDQNPCRTWGIFTAPVSLKYPFPTRKTVDEFFDTHDDDLVYPIKILTTFITYINNCVDRGENEFYRKLALFGETIDDLPSANEVLDTECGIPTGDLEVITSEFMPTLQSLANFLCEAIAVGKRYVEYLLFLYSPENPLYKEFFQGTIMYTAFAALGKHLRLLYTLELLVQENDCLQEGWEHLRRMTFVIKNEPQNYNTQTDDITTVEQMMSNIHRIIFNTGATFTQVFLTSLGEFLSKPSVKEFGRQLERYLDEEASTYVKLQQEGKYCDLESQICNISLLAHLLTLFNPQPKKSIIKQIWNSYQISPLVKLYNFVNFSPIEYLSNNIG…
k64_S21513.p1	T.tenax	WASHC4_HUMAN_AAI43374.1	5.33095e-136	YES	WASH4 or KIAA1033 or SWIP	WASHC4_HUMAN_AAI43374.1
k64_S363704.p1	P.homins	WASHC4_HUMAN_AAI43374.1	2.50674e-153	YES	WASH4 or KIAA1033 or SWIP	WASHC4_HUMAN_AAI43374.1
k32_S28071.p1	P.homins	WASHC4_HUMAN_AAI43374.1	1.60315e-73	YES	WASH4 or KIAA1033 or SWIP	WASHC4_HUMAN_AAI43374.1
k32_S30408.p1	P.homins	WASHC4_HUMAN_AAI43374.1	1.10432e-28	YES	WASH4 or KIAA1033 or SWIP	WASHC4_HUMAN_AAI43374.1
k48_R706148.p2	P.homins	WASHC4_HUMAN_AAI43374.1	1.82663e-22	YES	WASH4 or KIAA1033 or SWIP	WASHC4_HUMAN_AAI43374.1
k32_R2170780.p1	D.fragilis	WASHC4_HUMAN_AAI43374.1	4.71599e-150	YES	WASH4 or KIAA1033 or SWIP	WASHC4_HUMAN_AAI43374.1
Anaeramoba_ignava|a479362_86.p1	A.ignava	WASHC4_HUMAN_AAI43374.1	3.68806e-179	YES	WASH4 or KIAA1033 or SWIP	WASHC4_HUMAN_AAI43374.1
OHS96547.1	T.foetus	WASHC4_HUMAN_AAI43374.1	5.10054e-141	YES	WASH4 or KIAA1033 or SWIP	WASHC4_HUMAN_AAI43374.1
KAH0797826.1	H.melegridis	WASHC4_HUMAN_AAI43374.1	2.6463e-141	YES	WASH4 or KIAA1033 or SWIP	WASHC4_HUMAN_AAI43374.1
STRUMPELLIN
XP_001330805.1	T.vaginalis	WASHC5_HUMAN_NP_055661.3	0.0	YES	WASH5 or Strumpellin	WASHC5_HUMAN_NP_055661.3
k48_S693407	T.gallinae	WASHC5_HUMAN_NP_055661.3	0.0	YES	WASH5 or Strumpellin	WASHC5_HUMAN_NP_055661.3	Translation: ELVSRNNPCGWSLVTLVSRGSSIIAEIQRLSQYIPEDFTFPKTQINHPYA RILYDYSYFGHETEIENEIENNRELYELNEECRETHIEIVTRFCRLFESI VRYALDFLHFLEQLDQHVFLQITVESLLNETQGKQLLGEALYYYGVMLLQ LDYHIPGLVRERLLVAFNRWRGSSMLLNYSKVCEVCRSSGYVVGQPYPMG YPLEFVNRLEIPVNFVNVLIGRYRNDDVYLMLQNYPEAEHRSVALSQQAS MLFIFLFFSPKTLADENFIMREIVDKFFFDNWIIPYFMGDVVDLSVIWKD FKAANIAIQNTIKQNSQRYAQRYTELSQPIHNKIKQVLSDGFTKVEQLLD GINDFVKLLRDANVCIKFLLLHTQEPGKK…
k64_S104943.p1	T.tenax	WASHC5_HUMAN_NP_055661.3	0.0	YES	WASH5 or Strumpellin	WASHC5_HUMAN_NP_055661.3
k32_R874469.p1	P.hominis	WASHC5_HUMAN_NP_055661.3	0.0	YES	WASH5 or Strumpellin	WASHC5_HUMAN_NP_055661.3
k32_S599759.p1	P.hominis	WASHC5_HUMAN_NP_055661.3	7.22739e-87	YES	WASH5 or Strumpellin	WASHC5_HUMAN_NP_055661.3
k48_S496806.p1	P.hominis	WASHC5_HUMAN_NP_055661.3	1.24951e-61	YES	WASH5 or Strumpellin	WASHC5_HUMAN_NP_055661.3
k64_S99845.p1	D.fragilis	WASHC5_HUMAN_NP_055661.3	0.0	YES	WASH5 or Strumpellin	WASHC5_HUMAN_NP_055661.3
Anaeramoba_ignava|a218401_59.p1	A.ignava	WASHC5_HUMAN_NP_055661.3	0.0	YES	WASH5 or Strumpellin	WASHC5_HUMAN_NP_055661.3
OHT02014.1	T.foetus	WASHC5_HUMAN_NP_055661.3	0.0	YES	WASH5 or Strumpellin	WASHC5_HUMAN_NP_055661.3
KAH0802328.1	H.melegridis	WASHC5_HUMAN_NP_055661.3	0.0	YES	WASH5 or Strumpellin	WASHC5_HUMAN_NP_055661.3
KAH0800966.1	H.melegridis	WASHC5_HUMAN_NP_055661.3	0.0	YES	WASH5 or Strumpellin	WASHC5_HUMAN_NP_055661.3
Capping proteins
CAP Z Alpha
XP_001325268.1	T.vaginalis	CAPZA_HUMAN_NP_006126.1	5.07958e-19	YES	CAP Z Alpha	CAPZA_HUMAN_NP_006126.1
XP_001309789.1	T.vaginalis	CAPZA_HUMAN_NP_006126.1	1.35181e-15	YES	CAP Z Alpha	CAPZA_HUMAN_NP_006126.1
XP_001309788.1	T.vaginalis	CAPZA_HUMAN_NP_006126.1	1.35181e-15	YES	CAP Z Alpha	CAPZA_HUMAN_NP_006126.1
k48_R698517	T.gallinae	CAPZA_HUMAN_NP_006126.1	1.08417e-15	YES	CAP Z Alpha	CAPZA_HUMAN_NP_006126.1	Translation: IYLMSDENKSICRFLKESPPGEYEDVVQSLKGVVDNEELVEEGIKMTKEE WLIHNCSTIEIDDHKAILCEEARKGGNKFVDPVTNKIFTYDFLEQKIVEP EPAEGEEAPEEPEEVQSSELREAIQPLALAFAKSTVHNGTCGTYDSDDGV KIVVRASTINKANFRTGIILMHFTCSNGTLKGSIELKGHFYEKGNCIGTQ SAEFEDSYTGDDDNAKATDIVKKLSKFFNKWNTALTTGFELLNSEGLNKL RRRLPINAQKINWQQELRGLGAMPGQK
k64_S259812.p1	T.tenax	CAPZA_HUMAN_NP_006126.1	1.23552e-19	YES	CAP Z Alpha	CAPZA_HUMAN_NP_006126.1
k64_S151536.p1	T.tenax	CAPZA_HUMAN_NP_006126.1	3.88969e-18	YES	CAP Z Alpha	CAPZA_HUMAN_NP_006126.1
k64_S150830.p1	T.tenax	CAPZA_HUMAN_NP_006126.1	1.21049e-11	YES	CAP Z Alpha	CAPZA_HUMAN_NP_006126.1
k32_S623858.p1	P.hominis	CAPZA_HUMAN_NP_006126.1	7.20864e-18	YES	CAP Z Alpha	CAPZA_HUMAN_NP_006126.1
k64_S533280.p1	P.hominis	CAPZA_HUMAN_NP_006126.1	7.03635e-16	YES	CAP Z Alpha	CAPZA_HUMAN_NP_006126.1
k64_J541500.p1	P.hominis	CAPZA_HUMAN_NP_006126.1	5.21444e-15	YES	CAP Z Alpha	CAPZA_HUMAN_NP_006126.1
k48_S696347.p1	P.hominis	CAPZA_HUMAN_NP_006126.1	5.88923e-12	YES	CAP Z Alpha	CAPZA_HUMAN_NP_006126.1
k48_R1446539.p1	D.fragilis	CAPZA_HUMAN_NP_006126.1	5.72612e-22	YES	CAP Z Alpha	CAPZA_HUMAN_NP_006126.1
k48_S1441945.p1	D.fragilis	CAPZA_HUMAN_NP_006126.1	4.16099e-20	YES	CAP Z Alpha	CAPZA_HUMAN_NP_006126.1
k32_J2275179.p1	D.fragilis	CAPZA_HUMAN_NP_006126.1	5.80116e-09	YES	CAP Z Alpha	CAPZA_HUMAN_NP_006126.1
Anaeramoba_ignava|a347908_56.p1	A.ignava	CAPZA_HUMAN_NP_006126.1	1.84187e-67	YES	CAP Z Alpha	CAPZA_HUMAN_NP_006126.1
Anaeramoba_ignava|a351055_73.p1	A.ignava	CAPZA_HUMAN_NP_006126.1	6.34177e-56	YES	CAP Z Alpha	CAPZA_HUMAN_NP_006126.1
Anaeramoba_ignava|a613664_355.p1	A.ignava	CAPZA_HUMAN_NP_006126.1	1.51503e-58	YES	CAP Z Alpha	CAPZA_HUMAN_NP_006126.1
OHS97042.1	T.foetus	CAPZA_HUMAN_NP_006126.1	7.04941e-24	YES	CAP Z Alpha	CAPZA_HUMAN_NP_006126.1
OHT00358.1	T.foetus	CAPZA_HUMAN_NP_006126.1	1.82517e-15	YES	CAP Z Alpha	CAPZA_HUMAN_NP_006126.1
OHT10525.1	T.foetus	CAPZA_HUMAN_NP_006126.1	2.48202e-15	YES	CAP Z Alpha	CAPZA_HUMAN_NP_006126.1
OHS96853.1	T.foetus	CAPZA_HUMAN_NP_006126.1	3.02244e-08	YES	CAP Z Alpha	CAPZA_HUMAN_NP_006126.1
KAH0804366.1	H.melegridis	CAPZA_HUMAN_NP_006126.1	2.58016e-24	YES	CAP Z Alpha	CAPZA_HUMAN_NP_006126.1
KAH0802980.1	H.melegridis	CAPZA_HUMAN_NP_006126.1	2.09504e-23	YES	CAP Z Alpha	CAPZA_HUMAN_NP_006126.1
KAH0803460.1	H.melegridis	CAPZA_HUMAN_NP_006126.1	5.50786e-18	YES	CAP Z Alpha	CAPZA_HUMAN_NP_006126.1
KAH0797851.1	H.melegridis	CAPZA_HUMAN_NP_006126.1	5.12955e-17	YES	CAP Z Alpha	CAPZA_HUMAN_NP_006126.1
KAH0796179.1	H.melegridis	CAPZA_HUMAN_NP_006126.1	4.86497e-15	YES	CAP Z Alpha	CAPZA_HUMAN_NP_006126.1
CAP Z Beta
XP_001300337.1	T.vaginalis	CAPZB_HUMAN_NP_004921.1	6.3197e-52	YES	CAP Z Beta	CAPZB_HUMAN_NP_004921.1
XP_001298828.1	T.vaginalis	CAPZB_HUMAN_NP_004921.1	1.84295e-51	YES	CAP Z Beta	CAPZB_HUMAN_NP_004921.1
XP_001583217.1	T.vaginalis	CAPZB_HUMAN_NP_004921.1	4.30831e-50	YES	CAP Z Beta	CAPZB_HUMAN_NP_004921.1
XP_001315573.1	T.vaginalis	CAPZB_HUMAN_NP_004921.1	5.82338e-49	YES	CAP Z Beta	CAPZB_HUMAN_NP_004921.1
XP_001324224.1	T.vaginalis	CAPZB_HUMAN_NP_004921.1	1.2487e-48	YES	CAP Z Beta	CAPZB_HUMAN_NP_004921.1
k32_R831809.p1	T.gallinae	CAPZB_HUMAN_NP_004921.1	2.27502e-53	YES	CAP Z Beta	CAPZB_HUMAN_NP_004921.1
k64_S152014	T.gallinae	CAPZB_HUMAN_NP_004921.1	1.94927e-52	YES	CAP Z Beta	CAPZB_HUMAN_NP_004921.1	Translation: YDSPVTAGLDLLRHVPPKDVENRMFDIFQLNPDLTDEMISAVDIPLKIEQ DKDTHQNFVKCDYNRDGDSYRSPFTNKYYPPLPDGQVPSNKLRKLEEMAN KAFGSYLNLFFRYGTLSVYCWDLDAGSFGLGVFVRKDANAEQEGFEGNIS CSDVFTITETNTGQYDYEMVSSILLEIKVNVEGGKPVILSGGCADSKVKS LPAKDNIEMLVNVGTMIEDNAANFMEHVKQIYVSKMTEILSYTKGIAIGG PGNTPQDQLAAALKAHLGK
k64_R562964	T.gallinae	CAPZB_HUMAN_NP_004921.1	1.66688e-48	YES	CAP Z Beta	CAPZB_HUMAN_NP_004921.1	Translation: FFYSYQ-TLFKTKVNQDNLKINLFSTGTGLGSESLSHHSLLSTAIVVGKEIHNLLHLADKDTIDCILEVSRVRLNELTNINNMVIIVGPLSLLYLLVRCRARDCEWCANADVKFDVNNS--CKCINSCFVGFINFDCVCAVDRAFHVLTSAKLCIDFVLDKDTASEDLIINFPKIDRADAAVVVKMGISIESCVGLDLDIAKALWKLLSIWEWWEVFVADWRSVAVKITVKLAGDEWSVLDLILLDCEWNIDCLENFVFQIWS-YNSILTAALDF-WLNMPEELVYFFDFRILTAALDF-WLNMPEELVYFF
k32_S133797.p1	T.tenax	CAPZB_HUMAN_NP_004921.1	1.87535e-51	YES	CAP Z Beta	CAPZB_HUMAN_NP_004921.1
k64_S259002.p1	T.tenax	CAPZB_HUMAN_NP_004921.1	1.35192e-49	YES	CAP Z Beta	CAPZB_HUMAN_NP_004921.1
k48_R334614.p1	T.tenax	CAPZB_HUMAN_NP_004921.1	4.25386e-49	YES	CAP Z Beta	CAPZB_HUMAN_NP_004921.1
k64_S534071.p1	P.hominis	CAPZB_HUMAN_NP_004921.1	4.78771e-56	YES	CAP Z Beta	CAPZB_HUMAN_NP_004921.1
k64_S79987.p1	P.hominis	CAPZB_HUMAN_NP_004921.1	3.09745e-52	YES	CAP Z Beta	CAPZB_HUMAN_NP_004921.1
k48_S15771.p1	P.hominis	CAPZB_HUMAN_NP_004921.1	1.0518e-51	YES	CAP Z Beta	CAPZB_HUMAN_NP_004921.1
k64_S536458.p1	P.hominis	CAPZB_HUMAN_NP_004921.1	3.97218e-50	YES	CAP Z Beta	CAPZB_HUMAN_NP_004921.1
k64_R821960.p1	D.fragilis	CAPZB_HUMAN_NP_004921.1	2.77693e-59	YES	CAP Z Beta	CAPZB_HUMAN_NP_004921.1
k32_R2164739.p1	D.fragilis	CAPZB_HUMAN_NP_004921.1	7.24842e-59	YES	CAP Z Beta	CAPZB_HUMAN_NP_004921.1
Anaeramoba_ignava|a350528_145.p1	A.ignava	CAPZB_HUMAN_NP_004921.1	1.15843e-73	YES	CAP Z Beta	CAPZB_HUMAN_NP_004921.1
Anaeramoba_ignava|a616112_794.p1	A.ignava	CAPZB_HUMAN_NP_004921.1	4.53453e-39	YES	CAP Z Beta	CAPZB_HUMAN_NP_004921.1
Anaeramoba_ignava|c19300_g1_i1.p1	A.ignava	CAPZB_HUMAN_NP_004921.1	2.90716e-121	YES	CAP Z Beta	CAPZB_HUMAN_NP_004921.1
OHT03592.1	T.foetus	CAPZB_HUMAN_NP_004921.1	1.02004e-59	YES	CAP Z Beta	CAPZB_HUMAN_NP_004921.1
OHT09600.1	T.foetus	CAPZB_HUMAN_NP_004921.1	4.71181e-48	YES	CAP Z Beta	CAPZB_HUMAN_NP_004921.1
OHT14496.1	T.foetus	CAPZB_HUMAN_NP_004921.1	1.00356e-46	YES	CAP Z Beta	CAPZB_HUMAN_NP_004921.1
OHT16247.1	T.foetus	CAPZB_HUMAN_NP_004921.1	3.94618e-44	YES	CAP Z Beta	CAPZB_HUMAN_NP_004921.1
OHS99344.1	T.foetus	CAPZB_HUMAN_NP_004921.1	8.24968e-41	YES	CAP Z Beta	CAPZB_HUMAN_NP_004921.1
KAH0799157.1	H.melegridis	CAPZB_HUMAN_NP_004921.1	1.06586e-59	YES	CAP Z Beta	CAPZB_HUMAN_NP_004921.1
KAH0800424.1	H.melegridis	CAPZB_HUMAN_NP_004921.1	5.07034e-59	YES	CAP Z Beta	CAPZB_HUMAN_NP_004921.1
KAH0803330.1	H.melegridis	CAPZB_HUMAN_NP_004921.1	6.71521e-59	YES	CAP Z Beta	CAPZB_HUMAN_NP_004921.1
KAH0798919.1	H.melegridis	CAPZB_HUMAN_NP_004921.1	7.5628e-59	YES	CAP Z Beta	CAPZB_HUMAN_NP_004921.1
KAH0797690.1	H.melegridis	CAPZB_HUMAN_NP_004921.1	5.7908e-56	YES	CAP Z Beta	CAPZB_HUMAN_NP_004921.1
