# Supplementary material for: The retromer and retriever systems are conserved and differentially expanded in parabasalids
Source: J Cell Sci. 2024 Jul 12;137(13):jcs261949. doi: 10.1242/jcs.261949 (PMC11267458; doi:10.1242/jcs.261949)
Supplement: Table S6. List of all the identified Sorting nexins in this study. [file joces-137-261949-TableS6.xlsx]

## Sheet: Sorting nexins
Sheet 6: List of all the identified Sorting nexins in this study.
		PX domain	PX+BAR domain	VPS5 C-terminus homologues
	ORGANISM	SNX-PX	SNX-BAR	BAR only
Trichomonadida	T. vaginalis	XP_001325071.1		XP_001320116.1
		XP_001324911.1		XP_001311054.1
		XP_001308181.1		XP_001319224.1
		XP_001317947.1		XP_001329144.1
		XP_001315140.1		XP_001325414.1
	T. gallinae	k48_S171842.p1		k32_S620100.p1
		k48_S489428.p1		k32_R830468.p1
		k32_S515549.p1
		k32_R831313.p1
	T. tenax	k32_S284448.p1		k64_S226212.p1
		k64_S257165.p1		k64_S203216.p1
		k48_S266533.p1		k32_R411979.p1
		k48_S316508.p1
		k48_S318225.p1
	P. hominis	k48_S27015.p1		k32_S795553.p1
		k64_S135795.p1		k64_S267149.p1
		k64_S39238.p1		k32_S690907.p1
		k64_S221870.p1		k64_S533501.p1
		k64_S500156.p1
Tritrichomonadida	D. fragilis	k32_R2171447.p3		k32_R2164644.p1
		k32_R2165605.p1		k48_J1543008.p1
		k48_S1442870.p3
		k32_S1670974.p1
		k64_S201226.p1
	T. foetus	OHT05660.1		OHT05789.1
		OHT04891.1		OHT05359.1
		OHT00429.1		OHT08241.1
		OHT14737.1		OHT00551.1
		OHT11901.1		OHT02705.1
	H. meleagridis	KAH0801963.1		KAH0804396.1
		KAH0801011.1		KAH0804894.1
		KAH0803551.1		KAH0804627.1
Anaeramoeba	A.ignava	Anaeramoba_ignava|a217743_7.p1	Anaeramoba_ignava|a226603_16.p1
		Anaeramoba_ignava|a219750_7.p1	Anaeramoba_ignava|a348829_97.p1
		>448...1392__Anaeroamoeba_ignava__Anaeramoba_ignava|a610491_15.p1 EKEGIYAGISIEKAQWIKKEKKERIVFDIKYRNQETMEDKLIAREYQDFVWLMHILRSET PEFIIPTIPEKINRKQLKDEAPDSLRVFLERFLIRVATHPVLAFTSSLQTFFGVSDSSAL QKQKIGKGKLQKSQQEQAFLDSKIKEYEAKNPQMDASFISTKQKEFMNISKSTEKLIKML EELTGIKNGFSSIYQQIPEYLNELLPPIAPERKPNVFWDRLTETLNWISSLLSERSEQER QFIDEQFKDFRRQTEGCFFALNYYEKQLSQYVKLAKDFEAKRIKYQKLFGQGVKEEKAQD DLLKTEKTLEIERDK	>160...1335__Anaeroamoeba_ignava__Anaeramoba_ignava|a612293_44.p1 KKSKENKEEEKETQNKKKELLQSFLNEPKKNTENKGPYFDISVSKPTKVGKGRNQHTEYS ISFRTTSTGTSETIKRRYKDFDWLQQSLVEEIPDFIIPSAPTKQVRNRFKDEFVEYRRRA LERFLNRIANHDVLCQTRSFRLFFQIESSEVLQKQKKNKKKSMQEKNTELEDSLTIYLNE HTESDAEYINQKRKELSNLEKSTEKLTKIMSDLIAIKSSLSDVYKNFPNHINDVVGKFQT DSPQPFWKALNQTFGEISEIFQEKANQETITIEEPIKEYSTQIHGCKPSYQHYEKIFTQY LKTNKDYESKKTKYQKLAGQGSKEQKAQ…
		Anaeramoba_ignava|a348845_11.p1	Anaeramoba_ignava|a350642_10.p1
		Anaeramoba_ignava|a355250_9.p1	Anaeramoba_ignava|a226603_16.p1
			Anaeramoba_ignava|a348829_97.p1
			>160...1335__Anaeroamoeba_ignava__Anaeramoba_ignava|a612293_44.p1 KKSKENKEEEKETQNKKKELLQSFLNEPKKNTENKGPYFDISVSKPTKVGKGRNQHTEYS ISFRTTSTGTSETIKRRYKDFDWLQQSLVEEIPDFIIPSAPTKQVRNRFKDEFVEYRRRA LERFLNRIANHDVLCQTRSFRLFFQIESSEVLQKQKKNKKKSMQEKNTELEDSLTIYLNE HTESDAEYINQKRKELSNLEKSTEKLTKIMSDLIAIKSSLSDVYKNFPNHINDVVGKFQT DSPQPFWKALNQTFGEISEIFQEKANQETITIEEPIKEYSTQIHGCKPSYQHYEKIFTQY LKTNKDYESKKTKYQKLAGQGSKEQKAQ…
			Anaeramoba_ignava|a353346_28.p1
			Anaeramoba_ignava|a354108_34.p1
			>181...1473__Anaeroamoeba_ignava__Anaeramoba_ignava|a608781_126.p1 KEQQTQPTVDQEKTTKKPQKSTKNSKNVESANSAQDNSDDNIPKKFALSQSGHLWVDTSP ELVIDVRVTGTVEKGRFKKHTYYKIEAVNLKYTVTRKWKDCLWLQNQFFKLFPPICIPTL LDLKVANRPNSETTEQTRLRALQTFFNRLAAHPVLAKVDFFLEFLQHNDEKKWERRKKVI EKKTQEFWRLVNHQYPEPDAKEDKSIESFRTHLSIHAAKIRNLTGQLSDLCSLKTDSIST TLTKFSNAWKDFGEQGFDWREEVPPNAKDASSKIESIIKSIAETWNTIGANYKEQSDFEL GNSLRHFNEYSQIITNFQPALKTRDDA…
