# Supplementary material for: The retromer and retriever systems are conserved and differentially expanded in parabasalids
Source: J Cell Sci. 2024 Jul 12;137(13):jcs261949. doi: 10.1242/jcs.261949 (PMC11267458; doi:10.1242/jcs.261949)
Supplement: Table S7. List of sequences and primers used for expression of selected protein candidates [file joces-137-261949-TableS7.xlsx]

## Sheet: gene and primer sequences
Sheet 7: List of sequences and primers used for expression of selected protein candidates
Gene	Accession number	TVAG_number	Sequence	Forward primer	Reverse primer
VPS26A/B	XP_001324499.1	TVAG_160820	CAAATAATATAGATAATAATGCTTGTAGATGCATATATACACACTATATTCCAGTATTTATATTTATTCATTCAGAATTCTTTTTTGACATTGTCAAATAAACTTTTCAATCGCCGTTCCAAATTTCGAGCAGGAATGAAGTTTAGTTATTATTCGTGCACAAAAAAATAAATCCATATGTTCATAAAAAATAAGTCCTTCAGTTTTTCGAGTAACTTTTTTTTATTTTAAAAAGTGACACTTGGAGAATATGTTTGGTTTATTTACCCCAGACCCAGTAATCACTATTAAAATTGATGAGAATCCCAAGCTCAAAGATTACGCAACCAATATTCTTAAAACATCAAATCCAGTTTATACTGCAAAAGATAAAGTTACTGGCAAACTTGAAATTTTACC…	CCGCGGCAAATAATATAGATAATAATGCTTG	GGATCCTTCTGGACGAAGGCGATCGA
DSCR3	XP_001299315.1	TVAG_332210	CAGATGCTTCATATGGATCAATGGTATATCATACCATCCATATATTTCTCGTAGAAAGTTCTAACAGAACCTTATATTCATAGAGAATATGCTTTTATGATGTCATCAAAAATTTCCATTTTTTTTGGACCTTTCTTTGATTGAAGGAGTGACATTGAGTTTGCGTGTCCTAAAACACCTATGTTCTGCGACATCGCCAAAAACATAAGTTAAAGGTGACATCAAAATTGACAAGTTTACGAAATAATAAATGACCGAAATTACATTTGAGTACGACAGATTTACAAGATCTTACTTTACTGGAGAGAAAATAAAAGGTGCTGTTAAAGTAAAAACAACAGAGAAAATAAAACCAAAAGAAGTAACATGCACAGCATATTGCATCAGAACTGTTGATCC…	CCGCGGCAGATGCTTCATATGGATCAATGG	GGATCCGTAAGCAAGATCGTGATAGAGTTTCA
VPS29	XP_001583400.1	TVAG_378930	TAGATAAATATCCAGCATATATCTTCAATTCTTTCAATATACTAAACTAGCTTAAAGCACTTATACAATAGTATTAGTTTCTTCAAAGAAAAGTAAATATTTAATAGAAATAAACTAATTGTAAATTTTACTGAATAGATTTTATGAAACAGTAGGGAGTTCTAAATTTAAAATGGATCTGGAGGTAGAGAAAATGGAGAAAACGGAAACAAAATAGATATTAGAGGAGTGAATTGATTTAAACCATGTTTATTCGGAACCAAATGTGGGTTTCACATTTTAGAAAAAAAAAATTAAAAAATGCTGATTTTAGTTATTGGCGATCTTCATATACCAAGCCGTAGTTACAGTATTCCAGCTGTATTCAAAGAATCTTTGTCAACAGGAAAAATTCATCAA…	CCGCGGTAGATAAATATCCAGCATATATCTTCA	GGATCCAAACCTTTTATTATGTTTCAAGCA
