# Supplementary material for: The retromer and retriever systems are conserved and differentially expanded in parabasalids
Source: J Cell Sci. 2024 Jul 12;137(13):jcs261949. doi: 10.1242/jcs.261949 (PMC11267458; doi:10.1242/jcs.261949)
Supplement: Table S8. Transcriptomic and proteomic sources of evidence for expression of Retromer and Retriever trimeric protein paralogs identified in T. vaginalis [file joces-137-261949-TableS8.xlsx]

## Sheet: T. vaginalis protein expression
Sheet 8: Transcriptomic and proteomic sources of evidence for expression of Retromer and Retriever trimeric protein paralogs identified in T. vaginalis
			Gould et al. 2013	Huang et al. 2014	Lysosomal proteomic analysis (Zimmann et al. 2022)
		NCBI accession, TVAG accession	Tv Transcriptome intensities (Anaerobic conditions)	1% glucose -12hour (RKPM)	Optiprep
RETROMER PROTEINS	VPS26A/B	XP_001324499.1, TVAG_160820	1082	28.081	yes
		XP_001306759.1, TVAG_177370	532	26.2991	yes
		XP_001323994.1, TVAG_106660	211	3.33737	no
		XP_001301737.1, TVAG_181550	113	4.19505	no
		XP_001314159.1, TVAG_344850	5	0.929794	no
		XP_001312631.1, TVAG_468720	0	9.00237	no
	VPS29	XP_001317340.1, TVAG_108510	2507	114.519	yes
		XP_001583400.1, TVAG_378930	231	5.32999	yes
		XP_001318722.1, TVAG_257380	171	21.4342	yes
	VPS35	XP_001309716.1, TVAG_216890	961	132.556	yes
		XP_001326007.1, TVAG_468000	185	2.11547	yes
		XP_001582388.1, TVAG_198400	134	1.7815	no
RETRIEVER PROTEINS	VPS26C/DSCR3	XP_001299315.1, TVAG_332210	208	25.7611	yes
		XP_001579380.1, TVAG_045960	1	0.741297	no
	VPS35L	XP_001579972.1, TVAG_246640	479	28.3899	yes
		XP_001315024.1, TVAG_008090	5	0.45452	no
		Key: Green highlighted paralogs were expressed in T. vaginalis for this article
Source publications	DOI
1. Gould et al. 2013	10.1016/j.ijpara.2013.04.002
2. Huang et al. 2014	10.1016/j.bbagen.2013.08.008
3. Zimmann et al. 2022	10.1016/j.mcpro.2021.100174
