# Supplementary material for: The retromer and retriever systems are conserved and differentially expanded in parabasalids
Source: J Cell Sci. 2024 Jul 12;137(13):jcs261949. doi: 10.1242/jcs.261949 (PMC11267458; doi:10.1242/jcs.261949)
Supplement: Table S9. TM-align scores calculated for quantitative comparison of Human known structures with predicted T. vaginalis structures. [file joces-137-261949-TableS9.xlsx]

## Sheet: TM-align confidence values
Sheet 9: TM-align scores calculated for quantitative comparison of Human known structures with predicted T. vaginalis structures.
	Protein name	TVAG predicted structure ID (Alphafold)	Human crystal structure ID (PDB)	TM-score
1.	VPS26A/B	TVAG_160820	2FAU.pdb	0.84375
2.	VPS29	TVAG_108510	1W24.pdb	0.96629
3.	VPS35	TVAG_216890	7BLN.pdb Chain C/D	0.87147
4.	VPS26C	TVAG_332210	8SYN.pdb Chain C	0.79733
5.	VPS35L	TVAG_246640	8SYN.pdb Chain A	0.79329
	Key: 0.0 < TM-score < 0.30, random structural similarity * * 0.5 < TM-score < 1.00, in about the same fold
